# Supplementary material for: Enhancement of Hypoxia Tolerance of Gibel Carp (Carassius auratus gibelio) via a Ferroporphyrin-Rich Diet
Source: Antioxidants (Basel). 2025 Jun 16;14(6):738. doi: 10.3390/antiox14060738 (PMC12189492; doi:10.3390/antiox14060738)
Supplement: Supplementary file 1 [file antioxidants-14-00738-s001.zip]

Archive with 1 entries (1 files):
- antioxidants-3612097-supplementary.pdf
